# Supplementary material for: Vitamin D Is Associated with Lipid Metabolism: A Sex- and Age-Dependent Analysis of a Large Outpatient Cohort
Source: Nutrients. 2024 Nov 18;16(22):3936. doi: 10.3390/nu16223936 (PMC11597382; doi:10.3390/nu16223936)
Supplement: Supplementary file 1 [file nutrients-16-03936-s001.zip]

Archive with 1 entries (1 files):
- nutrients-3267390-supplementary.pdf
